# Supplementary material for: Patterns and drivers of the distribution of Leishmania infection in humans using environmental and socioeconomic factors: a modeling study in mainland Portugal
Source: Parasit Vectors. 2026 May 22;19:291. doi: 10.1186/s13071-026-07451-9 (PMC13371380; doi:10.1186/s13071-026-07451-9)
Supplement: Supplementary file 4 — Additional file 4: Supplementary Table 1. Full results of VL incidence. [file 13071_2026_7451_MOESM4_ESM.csv]

Term	Coefficient	std.error	statistic	p.value	conf.low	conf.high	exp_estimate	exp_low	exp_high
(Intercept)	-7.846113078	4.771545862	-1.644354535	0.100102991	-17.19817112	1.505944962	0.00039127	3.40E-08	4.508411894
Population density	-5.11E-05	8.90E-05	-0.574256978	0.565793917	-0.000225461	0.000123282	0.999948912	0.999774564	1.000123289
% male	-0.01210294	0.089242342	-0.13561881	0.892122635	-0.187014716	0.162808836	0.987970006	0.82943153	1.176811704
% aged 0-14 years old	0.04014832	0.047095709	0.852483606	0.393945734	-0.052157574	0.132454215	1.040965159	0.949179289	1.141626745
% living in localities <2000 inhabitants	0.005702266	0.003420118	1.667271565	0.095460418	-0.001001043	0.012405575	1.005718555	0.998999458	1.012482843
% migrant	0.074025095	0.02762927	2.679227313	0.007379228	0.019872721	0.12817747	1.076833829	1.020071498	1.136754724
% with basic education or lower	0.081216338	0.025945703	3.130242384	0.001746621	0.030363695	0.132068981	1.084605513	1.030829374	1.141187037
% unemployed	-0.02560454	0.04667865	-0.548527851	0.583329511	-0.117093013	0.065883934	0.974720477	0.889502454	1.068102739
Purchasing power per capita	0.004696806	0.0080068	0.586602141	0.557470945	-0.010996234	0.020389847	1.004707854	0.989064003	1.02059914
Average altitude	-0.000684305	0.00066771	-1.024853313	0.305432406	-0.001992993	0.000624383	0.999315929	0.998008992	1.000624578
Average maximum summer temperature	0.01804524	0.060365435	0.298933325	0.764990919	-0.100268838	0.136359319	1.018209039	0.904594196	1.146093632
Average precipitation	-0.001436642	0.00246308	-0.583270713	0.559711075	-0.006264189	0.003390905	0.998564389	0.99375539	1.003396661
% agricultural area	-0.010185014	0.006510627	-1.56436768	0.117731246	-0.022945609	0.00257558	0.989866677	0.97731564	1.0025789
% forested area	-0.010421323	0.003973817	-2.62249694	0.008728805	-0.018209862	-0.002632785	0.98963279	0.981954936	0.997370678
Stray animals collected annually (2017-2021)	-0.125703262	0.046534869	-2.70127035	0.006907516	-0.216909929	-0.034496595	0.881876494	0.805002474	0.96609163
Zero Inflation Intercept	1.098612809	0.139009627	7.903141886	2.72E-15	0.826158946	1.371066673	3.000001562	2.284526875	3.939550666
