# Supplementary material for: Patterns and drivers of the distribution of Leishmania infection in humans using environmental and socioeconomic factors: a modeling study in mainland Portugal
Source: Parasit Vectors. 2026 May 22;19:291. doi: 10.1186/s13071-026-07451-9 (PMC13371380; doi:10.1186/s13071-026-07451-9)
Supplement: Supplementary file 5 — Additional file 5: Supplementary Table 2. Full results of Leishmania seroprevalence. [file 13071_2026_7451_MOESM5_ESM.csv]

Term	Coefficient	std.error	statistic	p.value	conf.low	conf.high	exp_estimate	exp_low	exp_high
(Intercept)	19.6970379	7.983264006	2.467291309	0.013613955	4.050127969	35.34394783	358356156.6	57.40480261	2.24E+15
Population density	-1.74E-06	0.000125686	-0.013881467	0.988924548	-0.000248086	0.000244596	0.999998255	0.999751945	1.000244626
% male	-0.180213041	0.150218463	-1.199673044	0.230266346	-0.474635819	0.114209737	0.835092283	0.622111576	1.120987213
% aged 0-14 years old	-0.188515476	0.105240005	-1.79129103	0.073246605	-0.394782095	0.017751142	0.828187686	0.673826853	1.01790963
% living in localities <2000 inhabitants	0.030164952	0.005363468	5.624150904	1.86E-08	0.019652749	0.040677156	1.030624524	1.019847135	1.041515804
% migrant	-0.048300341	0.039582837	-1.220234456	0.222376008	-0.125881276	0.029280593	0.952847564	0.881719522	1.029713485
% with basic education or lower	-0.073809356	0.032758692	-2.253122814	0.024251406	-0.138015213	-0.0096035	0.928848756	0.87108544	0.990442467
% unemployed	0.084607159	0.070290144	1.203684526	0.228711536	-0.053158992	0.22237331	1.088289458	0.948229239	1.249037569
Purchasing power per capita	-0.013959521	0.011158262	-1.251047908	0.210916999	-0.035829313	0.007910272	0.986137462	0.964804959	1.00794164
Average altitude	-0.00294094	0.000942808	-3.11934054	0.001812563	-0.00478881	-0.00109307	0.997063381	0.995222638	0.998907528
Average maximum summer temperature	0.023596421	0.084735178	0.278472547	0.780649637	-0.142481477	0.189674319	1.023877019	0.867203617	1.208855832
Average precipitation	-0.008463099	0.004030637	-2.09969249	0.035755901	-0.016363003	-0.000563195	0.991572612	0.983770144	0.999436964
% agricultural area	-0.007695874	0.010171879	-0.756583315	0.44929954	-0.027632391	0.012240643	0.992333663	0.972745891	1.012315866
% forested area	-0.004663273	0.008660385	-0.538460212	0.590259367	-0.021637316	0.01231077	0.995347583	0.978595091	1.01238686
Stray animals collected annually (2017-2021)	-0.13563582	0.060997515	-2.223628608	0.026173442	-0.255188754	-0.016082887	0.873160562	0.774770243	0.984045752
Zero Inflation Intercept	0.033901759	0.130207615	0.260366943	0.794580739	-0.221300478	0.289103995	1.034482973	0.801475819	1.335230579
